# Supplementary material for: EMR1/ADGRE1 Expression in Cancer Cells Upregulated by Tumor-Associated Macrophages Is Related to Poor Prognosis in Colorectal Cancer
Source: Biomedicines. 2022 Dec 2;10(12):3121. doi: 10.3390/biomedicines10123121 (PMC9775542; doi:10.3390/biomedicines10123121)
Supplement: Supplementary file 1 [file biomedicines-10-03121-s001.zip]

Archive with 1 entries (1 files):
- biomedicines-2028976-supplementary.pdf
